# Supplementary material for: Nucleic acid degradation after long-term dried blood spot storage
Source: Mol Ecol Resour. Author manuscript; Available in PMC 2025 Oct 6. (PMC12498251; doi:10.1111/1755-0998.13979)
Supplement: Table S1 [file NIHMS2100888-supplement-Table_S1.xls]

## Sheet: Table S1 sample info
code_emerge	Sampling year	Sampling date	Cold chain	extraction date	Timelag(Sample_Cold)	Timelag(Cold_Extract)	Storage_years	ng/ul	DNA_integrity	DNA_fragment_peak	filter_paper	Extraction_method	storage_method	Sequenced	cDNA	taxon	species
80160530	2015	2015-02-15	2015-09-01	2022-06-15	198	2479	7.33	10.281	2.2	706	FTA	G_D+R	FTA			Primate	Lagothrix poeppigii
80160533	2015	2015-05-08	2015-09-01	2022-06-15	116	2479	7.11	4.903	3	12124	FTA	G_D+R	FTA			Primate	Lagothrix poeppigii
80160534	2015	2015-05-08	2015-09-01	2022-06-15	116	2479	7.11	3.084	3.2	12912	FTA	G_D+R	FTA			Primate	Lagothrix poeppigii
80160531	2015	2015-05-06	2015-09-01	2022-06-15	118	2479	7.12	8.742	3.3	1930	FTA	G_D+R	FTA			Primate	Lagothrix poeppigii
80160529	2015	2015-02-12	2015-09-01	2022-06-15	201	2479	7.34	12.307	3.3	2003	FTA	G_D+R	FTA			Primate	Lagothrix poeppigii
80113017	2011	2011-11-10	2012-09-01	2022-06-15	296	3574	10.6	1.273	3.4	12270	FTA	G_D+R	FTA			Primate	Cacajao calvus
80160603	2015	2015-01-27	2015-09-01	2022-06-15	217	2479	7.39	3.13	3.7	2385	FTA	G_D+R	FTA			Primate	Cebus albifrons
80160532	2015	2015-05-06	2015-09-01	2022-06-15	118	2479	7.12	6.227	4.5	10682	FTA	G_D+R	FTA			Primate	Lagothrix poeppigii
80160524	2014	2014-03-20	2014-09-01	2022-06-15	165	2844	8.24	8.357	5	0	FTA	G_D+R	FTA			Primate	Lagothrix poeppigii
80110052	2012	2012-10-06	2013-09-01	2022-06-15	330	3209	9.7	8.112	5.5	8922	FTA	G_D+R	FTA			Carnivore	Nasua nasua
80160152	2012	2012-01-17	2012-09-01	2022-06-15	228	3574	10.42	40.579	5.7	10518	FTA	G_D+R	FTA			Primate	Ateles chamek
80113033	2011	2011-06-27	2011-09-01	2022-06-15	66	3940	10.98	6.221	6	14826	FTA	G_D+R	FTA			Primate	Alouatta seniculus
80160103	2010	2010-07-02	2010-09-01	2022-06-15	61	4305	11.96	1.38	2.9	0	W3	G_D+R	W3			Primate	Pithecia monachus
80170346	2014	2014-08-17	2014-09-01	2022-06-15	15	2844	7.83	1.511	3.8	6362	W3	G_D+R	W3			Ungulate	Mazama americana
To be assigned	2020	2020-02-14	2020-04-01	2022-06-15	47	805	2.33	8.372	6.9	18469	W3	G_D+R	W3			Rodent	Rattus sp.
E0701-2	2020	2020-02-22	2020-02-22	2023-07-29	1	1253	3.43	11	7.2	37403	CC	J_DNA	CC			Human blood	Human blood
E0601-2	2020	2020-02-22	2020-02-22	2023-07-29	1	1253	3.43	10.7	8	28568	CC	J_DNA	CC			Human blood	Human blood
E0603-2	2020	2020-02-22	2020-02-22	2023-07-29	1	1253	3.43	11.8	8.2	27613	CC	J_DNA	CC			Human blood	Human blood
E9929-2	2020	2020-02-22	2020-02-22	2023-07-29	1	1253	3.43	10.9	8.3	36748	CC	J_DNA	CC			Human blood	Human blood
E9930-2	2020	2020-02-22	2020-02-22	2023-07-29	1	1253	3.43	7.09	8.4	24464	CC	J_DNA	CC			Human blood	Human blood
E9938-2	2020	2020-02-22	2020-02-22	2023-07-29	1	1253	3.43	8.99	8.4	25278	CC	J_DNA	CC			Human blood	Human blood
E9933-2	2020	2020-02-22	2020-02-22	2023-07-29	1	1253	3.43	9.68	8.4	26120	CC	J_DNA	CC			Human blood	Human blood
E9934-2	2020	2020-02-22	2020-02-22	2023-07-29	1	1253	3.43	6.9	8.5	29686	CC	J_DNA	CC			Human blood	Human blood
E9940-2	2020	2020-02-22	2020-02-22	2023-07-29	1	1253	3.43	17.8	8.5	31696	CC	J_DNA	CC			Human blood	Human blood
E9927-2	2020	2020-02-22	2020-02-22	2023-07-29	1	1253	3.43	7.45	8.6	25092	CC	J_DNA	CC			Human blood	Human blood
E9928-2	2020	2020-02-22	2020-02-22	2023-07-29	1	1253	3.43	7.11	8.6	26699	CC	J_DNA	CC			Human blood	Human blood
E9932-2	2020	2020-02-22	2020-02-22	2023-07-29	1	1253	3.43	7.59	8.6	27103	CC	J_DNA	CC			Human blood	Human blood
E9941-2	2020	2020-02-22	2020-02-22	2023-07-29	1	1253	3.43	8.36	8.7	27238	CC	J_DNA	CC			Human blood	Human blood
E9931-2	2020	2020-02-22	2020-02-22	2023-07-29	1	1253	3.43	7.52	8.7	28276	CC	J_DNA	CC			Human blood	Human blood
E0505-2	2020	2020-02-22	2020-02-22	2023-07-29	1	1253	3.43	7.68	8.7	28797	CC	J_DNA	CC			Human blood	Human blood
E9935-2	2020	2020-02-22	2020-02-22	2023-07-29	1	1253	3.43	8.47	8.7	33944	CC	J_DNA	CC			Human blood	Human blood
E9936-2	2020	2020-02-22	2020-02-22	2023-07-29	1	1253	3.43	31.5	8.7	53759	CC	J_DNA	CC			Human blood	Human blood
E9937-2	2020	2020-02-22	2020-02-22	2023-07-29	1	1253	3.43	5.28	8.8	28122	CC	J_DNA	CC			Human blood	Human blood
E9939-2	2020	2020-02-22	2020-02-22	2023-07-29	1	1253	3.43	10.8	8.8	28487	CC	J_DNA	CC			Human blood	Human blood
E0702-2	2020	2020-02-22	2020-02-22	2023-07-29	1	1253	3.43	11.4	8.9	45361	CC	J_DNA	CC			Human blood	Human blood
E0607-2	2020	2020-02-22	2020-02-22	2023-07-29	1	1253	3.43	16.2	9	50087	CC	J_DNA	CC			Human blood	Human blood
E0602-2	2020	2020-02-22	2020-02-22	2023-07-29	1	1253	3.43	12.7	9	51834	CC	J_DNA	CC			Human blood	Human blood
E0605-2	2020	2020-02-22	2020-02-22	2023-07-29	1	1253	3.43	22.9	9	52789	CC	J_DNA	CC			Human blood	Human blood
E0608-2	2020	2020-02-22	2020-02-22	2023-07-29	1	1253	3.43	58.5	9	60000	CC	J_DNA	CC			Human blood	Human blood
E0610-2	2020	2020-02-22	2020-02-22	2023-07-29	1	1253	3.43	47.5	9.1	60000	CC	J_DNA	CC			Human blood	Human blood
E0609-2	2020	2020-02-22	2020-02-22	2023-07-29	1	1253	3.43	41.8	9.2	60000	CC	J_DNA	CC			Human blood	Human blood
E0612-2	2020	2020-02-22	2020-02-22	2023-07-29	1	1253	3.43	28.9	9.2	60000	CC	J_DNA	CC			Human blood	Human blood
E0611-2	2020	2020-02-22	2020-02-22	2023-07-29	1	1253	3.43	14	9.3	60000	CC	J_DNA	CC			Human blood	Human blood
E0606-2	2020	2020-02-22	2020-02-22	2023-07-29	1	1253	3.43	49.3	9.4	60000	CC	J_DNA	CC			Human blood	Human blood
E0703-2	2020	2020-02-22	2020-02-22	2023-07-29	1	1253	3.43	44.2	9.4	60000	CC	J_DNA	CC			Human blood	Human blood
151350019	2020	2020-02-11	2020-04-01	2023-07-28	50	1213	3.46	0.967	0	0	FTA	J_DNA	FTA			Edentate	Dasypus novemcinctus
151350018	2020	2020-02-11	2020-04-01	2023-07-28	50	1213	3.46	3.89	1	0	FTA	J_DNA	FTA			Edentate	Dasypus novemcinctus
151350020	2020	2020-02-14	2020-04-01	2023-07-28	47	1213	3.45	5.3	1	155	FTA	J_DNA	FTA			Edentate	Dasypus novemcinctus
151350022	2020	2020-02-16	2020-04-01	2023-07-28	45	1213	3.45	4.5	1	161	FTA	J_DNA	FTA			Edentate	Dasypus novemcinctus
151350009	2019	2019-12-08	2020-04-01	2023-07-28	115	1213	3.64	4.37	1	11329	FTA	J_DNA	FTA			Edentate	Dasypus novemcinctus
151350010	2019	2019-12-10	2020-04-01	2023-07-28	113	1213	3.63	4.57	1.2	0	FTA	J_DNA	FTA			Edentate	Dasypus novemcinctus
151350021	2020	2020-02-14	2020-04-01	2023-07-28	47	1213	3.45	5.43	1.3	449	FTA	J_DNA	FTA			Edentate	Dasypus novemcinctus
151350023	2020	2020-02-16	2020-04-01	2023-07-28	45	1213	3.45	6.77	1.3	449	FTA	J_DNA	FTA			Edentate	Dasypus novemcinctus
151350011	2019	2019-12-23	2020-04-01	2023-07-28	100	1213	3.6	12.2	2.7	1539	FTA	J_DNA	FTA			Edentate	Dasypus novemcinctus
151320006	2019	2019-10-23	2020-04-01	2023-07-28	161	1213	3.76	5.71	2.9	792	FTA	J_DNA	FTA			Primate	Sapajus macrocephalus
151350013	2020	2020-01-10	2020-04-01	2023-07-28	82	1213	3.55	10.5	3.3	1792	FTA	J_DNA	FTA			Edentate	Dasypus novemcinctus
151320007	2019	2019-10-23	2020-04-01	2023-07-28	161	1213	3.76	3.72	3.7	2058	FTA	J_DNA	FTA			Primate	Sapajus macrocephalus
151350014	2020	2020-01-13	2020-04-01	2023-07-28	79	1213	3.54	12.8	4.2	2261	FTA	J_DNA	FTA			Edentate	Dasypus novemcinctus
151350012	2019	2019-12-26	2020-04-01	2023-07-28	97	1213	3.59	10.9	4.7	5084	FTA	J_DNA	FTA			Edentate	Dasypus novemcinctus
80110012	2012	2012-02-11	2012-09-01	2022-07-05	203	3594	10.4	52.4	5.6	6932	FTA	J_DNA	FTA			Carnivore	Nasua nasua
151320005	2019	2019-10-20	2020-04-01	2023-07-28	164	1213	3.77	7.62	5.6	8833	FTA	J_DNA	FTA			Primate	Sapajus macrocephalus
80160468	2013	2013-08-28	2013-09-01	2022-11-08	4	3355	9.2	3.89	5.6	10181	FTA	J_DNA	FTA			Primate	Sapajus macrocephalus
80160070	2011	2011-01-18	2011-09-01	2022-07-07	226	3962	11.47	3.23	1	0	W3	J_DNA	W3			Primate	Lagothrix poeppigii
80160115	2010	2010-10-10	2011-09-01	2022-07-07	326	3962	11.75	3.24	1	0	W3	J_DNA	W3			Primate	Ateles chamek
80110022	2010	2010-02-15	2010-09-01	2022-07-05	198	4325	12.39	4.51	1.1	465	W3	J_DNA	W3			Carnivore	Nasua nasua
80160101	2010	2010-05-24	2010-09-01	2022-07-07	100	4327	12.13	9.29	1.1	483	W3	J_DNA	W3			Primate	Sapajus macrocephalus
80160106	2010	2010-02-12	2010-09-01	2022-07-07	201	4327	12.41	8.79	1.2	450	W3	J_DNA	W3			Primate	Lagothrix poeppigii
80150171	2011	2011-05-06	2011-09-01	2022-07-07	118	3962	11.18	8.08	1.3	1524	W3	J_DNA	W3			Rodent	Cuniculus paca
80160105	2010	2010-07-07	2010-09-01	2022-07-07	56	4327	12.01	8.72	1.5	445	W3	J_DNA	W3			Primate	Lagothrix poeppigii
80110009	2010	2010-06-15	2010-09-01	2022-07-05	78	4325	12.06	6.43	1.8	1020	W3	J_DNA	W3			Carnivore	Nasua nasua
80160109	2010	2010-06-21	2010-09-01	2022-07-07	72	4327	12.05	4.91	1.9	718	W3	J_DNA	W3			Primate	Lagothrix poeppigii
80160085	2008	2008-08-26	2008-09-01	2022-07-07	6	5057	13.87	23.6	2	807	W3	J_DNA	W3			Primate	Cebus albifrons
80150131	2010	2010-01-24	2010-09-01	2022-07-07	220	4327	12.46	6.66	2.1	547	W3	J_DNA	W3			Rodent	Cuniculus paca
80150170	2011	2011-10-27	2012-09-01	2022-07-07	310	3596	10.7	4.07	2.1	13675	W3	J_DNA	W3			Rodent	Cuniculus paca
80160024	2009	2009-06-03	2009-09-01	2022-11-08	90	4816	13.44	4.75	2.2	523	W3	J_DNA	W3			Primate	Saimiri macrodon
80160013	2008	2008-08-13	2008-09-01	2022-11-08	19	5181	14.25	3.39	2.3	0	W3	J_DNA	W3			Primate	Pithecia monachus
80160123	2010	2010-09-17	2011-09-01	2022-07-07	349	3962	11.81	6.23	2.7	522	W3	J_DNA	W3			Primate	Cacajao calvus
80160088	2008	2008-09-16	2009-09-01	2022-11-08	350	4816	14.15	3.37	2.9	0	W3	J_DNA	W3			Primate	Pithecia monachus
80160086	2008	2008-08-26	2008-09-01	2022-07-07	6	5057	13.87	12.5	2.9	1639	W3	J_DNA	W3			Primate	Cacajao calvus
80160009	2008	2008-08-26	2008-09-01	2022-07-07	6	5057	13.87	7.56	3	0	W3	J_DNA	W3			Primate	Cebus albifrons
80160018	2008	2008-10-25	2009-09-01	2022-11-08	311	4816	14.05	3.89	3.1	6460	W3	J_DNA	W3			Primate	Pithecia monachus
80160112	2010	2010-03-10	2010-09-01	2022-11-08	175	4451	12.67	4.46	3.8	0	W3	J_DNA	W3			Primate	Sapajus macrocephalus
80150113	2013	2013-07-05	2013-09-01	2022-07-07	58	3231	9.01	5.3	3.8	6684	W3	J_DNA	W3			Rodent	Cuniculus paca
80160015	2008	2008-09-26	2009-09-01	2022-11-08	340	4816	14.13	7.34	4	19335	W3	J_DNA	W3			Primate	Alouatta seniculus
80160121	2009	2009-12-09	2010-09-01	2022-07-07	266	4327	12.58	19.5	5	5682	W3	J_DNA	W3			Primate	Cebus albifrons
80110005	2008	2008-10-30	2009-09-01	2022-07-05	306	4690	13.69	9.83	5	6006	W3	J_DNA	W3			Carnivore	Nasua nasua
E0903-2	2020	2020-02-22	2020-02-22	2022-06-30	1	859	2.35	5.12	1.3	0	CC	J_R+D	CC			Human blood	Human blood
E0906-2	2020	2020-02-22	2020-02-22	2022-06-30	1	859	2.35	5.36	1.3	17947	CC	J_R+D	CC			Human blood	Human blood
E1004-2	2020	2020-02-22	2020-02-22	2022-06-30	1	859	2.35	4.76	1.6	0	CC	J_R+D	CC			Human blood	Human blood
E0702-2	2020	2020-02-22	2020-02-22	2022-06-29	1	858	2.35	4.94	1.6	22155	CC	J_R+D	CC			Human blood	Human blood
E0801-2	2020	2020-02-22	2020-02-22	2022-06-30	1	859	2.35	6.18	2.2	13287	CC	J_R+D	CC			Human blood	Human blood
E0605-2	2020	2020-02-22	2020-02-22	2022-06-29	1	858	2.35	6.82	2.8	15452	CC	J_R+D	CC			Human blood	Human blood
E0609-2	2020	2020-02-22	2020-02-22	2022-06-29	1	858	2.35	7.85	3.3	17703	CC	J_R+D	CC			Human blood	Human blood
E1001-2	2020	2020-02-22	2020-02-22	2022-06-30	1	859	2.35	9.56	3.4	8195	CC	J_R+D	CC			Human blood	Human blood
E0601-2	2020	2020-02-22	2020-02-22	2022-06-29	1	858	2.35	20.7	3.5	4410	CC	J_R+D	CC			Human blood	Human blood
E0611-2	2020	2020-02-22	2020-02-22	2022-06-29	1	858	2.35	6.61	4.1	24003	CC	J_R+D	CC			Human blood	Human blood
E0502-2	2020	2020-02-22	2020-02-22	2022-06-28	1	857	2.35	10.5	4.6	9602	CC	J_R+D	CC			Human blood	Human blood
E0701-2	2020	2020-02-22	2020-02-22	2022-06-29	1	858	2.35	8.43	4.7	5926	CC	J_R+D	CC			Human blood	Human blood
E1501-2	2020	2020-02-22	2020-02-22	2022-06-30	1	859	2.35	8.04	4.8	12151	CC	J_R+D	CC			Human blood	Human blood
E0610-2	2020	2020-02-22	2020-02-22	2022-06-29	1	858	2.35	10.7	4.9	8010	CC	J_R+D	CC			Human blood	Human blood
E1403-2	2020	2020-02-22	2020-02-22	2022-06-30	1	859	2.35	6.75	5.5	9690	CC	J_R+D	CC			Human blood	Human blood
E0612-2	2020	2020-02-22	2020-02-22	2022-06-29	1	858	2.35	10	5.7	14550	CC	J_R+D	CC			Human blood	Human blood
E0603-2	2020	2020-02-22	2020-02-22	2022-06-29	1	858	2.35	14	5.9	7038	CC	J_R+D	CC			Human blood	Human blood
E9934-2	2020	2020-02-22	2020-02-22	2022-10-11	1	962	2.64	62.5	5.9	60000	CC	J_R+D	CC			Human blood	Human blood
E1008-2	2020	2020-02-22	2020-02-22	2022-06-30	1	859	2.35	6.89	6.1	56607	CC	J_R+D	CC			Human blood	Human blood
E0608-2	2020	2020-02-22	2020-02-22	2022-06-29	1	858	2.35	5.08	6.2	8928	CC	J_R+D	CC			Human blood	Human blood
E0602-2	2020	2020-02-22	2020-02-22	2022-06-29	1	858	2.35	3.97	6.3	9326	CC	J_R+D	CC			Human blood	Human blood
E0607-2	2020	2020-02-22	2020-02-22	2022-06-29	1	858	2.35	5.14	6.4	8789	CC	J_R+D	CC			Human blood	Human blood
E0703-2	2020	2020-02-22	2020-02-22	2022-06-29	1	858	2.35	3.85	6.5	18815	CC	J_R+D	CC			Human blood	Human blood
E0503-2	2020	2020-02-22	2020-02-22	2022-06-28	1	857	2.35	19.8	6.6	15668	CC	J_R+D	CC			Human blood	Human blood
E9927-2	2020	2020-02-22	2020-02-22	2022-10-11	1	962	2.64	4.21	6.8	26675	CC	J_R+D	CC			Human blood	Human blood
E1006-2	2020	2020-02-22	2020-02-22	2022-06-30	1	859	2.35	6.22	6.8	49754	CC	J_R+D	CC			Human blood	Human blood
E9938-2	2020	2020-02-22	2020-02-22	2022-10-11	1	962	2.64	11.1	7	24641	CC	J_R+D	CC			Human blood	Human blood
E9931-2	2020	2020-02-22	2020-02-22	2022-10-11	1	962	2.64	14.4	7.3	22952	CC	J_R+D	CC			Human blood	Human blood
E9939-2	2020	2020-02-22	2020-02-22	2022-10-11	1	962	2.64	12.8	7.3	23257	CC	J_R+D	CC			Human blood	Human blood
E9936-2	2020	2020-02-22	2020-02-22	2022-10-11	1	962	2.64	9.2	7.3	25806	CC	J_R+D	CC			Human blood	Human blood
E0606-2	2020	2020-02-22	2020-02-22	2022-06-29	1	858	2.35	3.76	7.4	24057	CC	J_R+D	CC			Human blood	Human blood
E9935-2	2020	2020-02-22	2020-02-22	2022-10-11	1	962	2.64	8.96	7.4	24284	CC	J_R+D	CC			Human blood	Human blood
E9929-2	2020	2020-02-22	2020-02-22	2022-10-11	1	962	2.64	8.78	7.4	44252	CC	J_R+D	CC			Human blood	Human blood
E1304-2	2020	2020-02-22	2020-02-22	2022-06-30	1	859	2.35	4.31	7.5	20149	CC	J_R+D	CC			Human blood	Human blood
E1005-2	2020	2020-02-22	2020-02-22	2022-06-30	1	859	2.35	6.85	7.5	21671	CC	J_R+D	CC			Human blood	Human blood
E9928-2	2020	2020-02-22	2020-02-22	2022-10-11	1	962	2.64	7.58	7.5	32941	CC	J_R+D	CC			Human blood	Human blood
E9930-2	2020	2020-02-22	2020-02-22	2022-10-11	1	962	2.64	10.9	7.6	27194	CC	J_R+D	CC			Human blood	Human blood
E0505-2	2020	2020-02-22	2020-02-22	2022-06-28	1	857	2.35	5.26	7.7	42487	CC	J_R+D	CC			Human blood	Human blood
E9937-2	2020	2020-02-22	2020-02-22	2022-10-11	1	962	2.64	7.64	7.8	21405	CC	J_R+D	CC			Human blood	Human blood
E9940-2	2020	2020-02-22	2020-02-22	2022-10-11	1	962	2.64	6.16	7.8	22025	CC	J_R+D	CC			Human blood	Human blood
E9933-2	2020	2020-02-22	2020-02-22	2022-10-11	1	962	2.64	9	7.9	26213	CC	J_R+D	CC			Human blood	Human blood
E9941-2	2020	2020-02-22	2020-02-22	2022-10-11	1	962	2.64	15.9	8.4	40199	CC	J_R+D	CC			Human blood	Human blood
E9932-2	2020	2020-02-22	2020-02-22	2022-10-11	1	962	2.64	5.3	8.5	31518	CC	J_R+D	CC			Human blood	Human blood
E0902-2	2020	2020-02-22	2020-02-22	2022-06-30	1	859	2.35	3.67	8.8	60000	CC	J_R+D	CC			Human blood	Human blood
151320107	2019	2019-09-26	2020-04-01	2021-04-22	188	386	1.57	1.25	0	0	FTA	J_R+D	FTA		cDNA	Primate	Cacajao calvus
151310100	2019	2019-12-03	2020-04-01	2021-04-13	120	377	1.36	4.21	1	10101	FTA	J_R+D	FTA			Rodent	Cuniculus paca
151310148	2020	2020-01-04	2020-04-01	2021-04-13	88	377	1.27	6.22	1	11284	FTA	J_R+D	FTA			Rodent	Cuniculus paca
151310060	2019	2019-09-11	2020-04-01	2021-04-13	203	377	1.59	7.64	1	11782	FTA	J_R+D	FTA			Rodent	Cuniculus paca
151310067	2019	2019-10-18	2020-04-01	2021-04-13	166	377	1.49	4.99	1	15000	FTA	J_R+D	FTA			Rodent	Cuniculus paca
151310068	2019	2019-10-05	2020-04-01	2021-04-13	179	377	1.52	5.88	1	18409	FTA	J_R+D	FTA			Rodent	Cuniculus paca
151320012	2020	2020-01-14	2020-04-01	2021-05-05	78	399	1.31	19.2	1.1	442	FTA	J_R+D	FTA			Primate	Sapajus macrocephalus
151320015	2020	2020-02-15	2020-04-01	2021-05-05	46	399	1.22	22.5	1.1	16868	FTA	J_R+D	FTA			Primate	Sapajus macrocephalus
151320099	2020	2020-02-10	2020-04-01	2021-05-17	51	411	1.27	5.74	1.2	170	FTA	J_R+D	FTA			Primate	Lagothrix poepigii
151310093	2019	2019-11-20	2020-04-01	2021-04-13	133	377	1.4	3.15	1.2	9317	FTA	J_R+D	FTA			Rodent	Cuniculus paca
151320108	2019	2019-10-03	2020-04-01	2021-04-22	181	386	1.55	19.3	1.2	9423	FTA	J_R+D	FTA		cDNA	Primate	Cacajao calvus
151320003	2019	2019-09-17	2020-04-01	2021-04-22	197	386	1.6	27	1.2	11134	FTA	J_R+D	FTA	Sequenced	cDNA	Primate	Sapajus macrocephalus
151320018	2020	2020-02-19	2020-04-01	2021-05-05	42	399	1.21	3.01	1.3	0	FTA	J_R+D	FTA			Primate	Sapajus macrocephalus
151320061	2020	2020-01-22	2020-04-01	2021-05-12	70	406	1.3	4.4	1.3	172	FTA	J_R+D	FTA			Primate	Lagothrix poepigii
151320073	2020	2020-02-08	2020-04-01	2021-05-14	53	408	1.26	9.3	1.3	174	FTA	J_R+D	FTA			Primate	Lagothrix poepigii
151320066	2020	2020-02-01	2020-04-01	2021-05-12	60	406	1.28	5.26	1.3	454	FTA	J_R+D	FTA			Primate	Lagothrix poepigii
151320069	2020	2020-02-01	2020-04-01	2021-05-12	60	406	1.28	5.57	1.3	483	FTA	J_R+D	FTA			Primate	Lagothrix poepigii
151320025	2019	2019-11-16	2020-04-01	2021-04-22	137	386	1.43	17.6	1.3	8869	FTA	J_R+D	FTA		cDNA	Primate	Ateles chamek
151310064	2019	2019-09-23	2020-04-01	2021-04-13	191	377	1.56	10.7	1.3	11648	FTA	J_R+D	FTA			Rodent	Cuniculus paca
151320040	2019	2019-12-18	2020-04-01	2021-04-22	105	386	1.35	41.2	1.4	403	FTA	J_R+D	FTA		cDNA	Primate	Cebus albifrons
151310126	2019	2019-12-20	2020-04-01	2021-04-13	103	377	1.32	6.03	1.4	9714	FTA	J_R+D	FTA			Rodent	Cuniculus paca
151320026	2019	2019-11-16	2020-04-01	2021-04-22	137	386	1.43	20.1	1.5	157	FTA	J_R+D	FTA		cDNA	Primate	Ateles chamek
151350007	2019	2019-12-04	2020-04-01	2021-05-19	119	413	1.46	3.75	1.5	180	FTA	J_R+D	FTA			Edentate	Dasypus novemcinctus
151350021	2020	2020-02-14	2020-04-01	2021-04-29	47	393	1.21	8.42	1.5	322	FTA	J_R+D	FTA			Edentate	Dasypus novemcinctus
151350023	2020	2020-02-16	2020-04-01	2021-04-29	45	393	1.2	8.61	1.5	325	FTA	J_R+D	FTA			Edentate	Dasypus novemcinctus
151320011	2020	2020-01-14	2020-04-01	2021-05-05	78	399	1.31	26.9	1.5	438	FTA	J_R+D	FTA			Primate	Sapajus macrocephalus
151320098	2020	2020-02-10	2020-04-01	2021-05-17	51	411	1.27	9.36	1.5	459	FTA	J_R+D	FTA			Primate	Lagothrix poepigii
151320057	2019	2019-12-02	2020-04-01	2021-05-12	121	406	1.44	9.42	1.5	463	FTA	J_R+D	FTA			Primate	Lagothrix poepigii
151320008	2019	2019-10-27	2020-04-01	2021-05-05	157	399	1.52	7.99	1.5	471	FTA	J_R+D	FTA			Primate	Sapajus macrocephalus
151320067	2020	2020-02-01	2020-04-01	2021-05-12	60	406	1.28	15.7	1.5	488	FTA	J_R+D	FTA			Primate	Lagothrix poepigii
151350011	2019	2019-12-23	2020-04-01	2021-04-29	100	393	1.35	9.65	1.5	7415	FTA	J_R+D	FTA			Edentate	Dasypus novemcinctus
151350020	2020	2020-02-14	2020-04-01	2021-04-29	47	393	1.21	4.97	1.6	0	FTA	J_R+D	FTA			Edentate	Dasypus novemcinctus
151350008	2019	2019-12-04	2020-04-01	2021-05-19	119	413	1.46	6.91	1.6	186	FTA	J_R+D	FTA			Edentate	Dasypus novemcinctus
151320024	2019	2019-11-15	2020-04-01	2021-04-22	138	386	1.44	14.7	1.6	454	FTA	J_R+D	FTA		cDNA	Primate	Ateles chamek
151320097	2020	2020-02-10	2020-04-01	2021-05-17	51	411	1.27	5.38	1.6	475	FTA	J_R+D	FTA			Primate	Lagothrix poepigii
151320103	2019	2019-11-08	2020-04-01	2021-05-19	145	413	1.53	14.1	1.6	476	FTA	J_R+D	FTA			Primate	Lagothrix poepigii
151320062	2020	2020-01-27	2020-04-01	2021-05-12	65	406	1.29	7.9	1.6	479	FTA	J_R+D	FTA			Primate	Lagothrix poepigii
151350014	2020	2020-01-13	2020-04-01	2021-04-29	79	393	1.29	10.4	1.6	590	FTA	J_R+D	FTA			Edentate	Dasypus novemcinctus
151320080	2020	2020-02-11	2020-04-01	2021-05-14	50	408	1.25	6.94	1.6	8119	FTA	J_R+D	FTA			Primate	Lagothrix poepigii
151320105	2019	2019-12-15	2020-04-01	2021-05-19	108	413	1.43	95.9	1.7	401	FTA	J_R+D	FTA			Primate	Calicebus cupreus
151350006	2019	2019-11-10	2020-04-01	2021-05-19	143	413	1.52	51.9	1.7	406	FTA	J_R+D	FTA			Edentate	Dasypus novemcinctus
151320071	2020	2020-02-07	2020-04-01	2021-05-14	54	408	1.27	7.48	1.7	438	FTA	J_R+D	FTA			Primate	Lagothrix poepigii
151320055	2019	2019-09-25	2020-04-01	2021-04-22	189	386	1.58	11.9	1.7	451	FTA	J_R+D	FTA	Sequenced	cDNA	Primate	Lagothrix poepigii
151320070	2020	2020-02-07	2020-04-01	2021-05-14	54	408	1.27	16	1.7	459	FTA	J_R+D	FTA			Primate	Lagothrix poepigii
151320063	2020	2020-01-27	2020-04-01	2021-05-12	65	406	1.29	8.8	1.7	471	FTA	J_R+D	FTA			Primate	Lagothrix poepigii
151320064	2020	2020-01-27	2020-04-01	2021-05-12	65	406	1.29	9.06	1.7	475	FTA	J_R+D	FTA			Primate	Lagothrix poepigii
151320068	2020	2020-02-01	2020-04-01	2021-05-12	60	406	1.28	35	1.7	482	FTA	J_R+D	FTA	Sequenced		Primate	Lagothrix poepigii
151320072	2020	2020-02-07	2020-04-01	2021-05-14	54	408	1.27	6.72	1.7	8300	FTA	J_R+D	FTA			Primate	Lagothrix poepigii
151310082	2019	2019-11-15	2020-04-01	2021-04-13	138	377	1.41	3.81	1.7	8392	FTA	J_R+D	FTA			Rodent	Cuniculus paca
151310178	2020	2020-01-22	2020-04-01	2021-04-13	70	377	1.22	12.1	1.7	10951	FTA	J_R+D	FTA			Rodent	Cuniculus paca
151320017	2020	2020-02-19	2020-04-01	2021-05-05	42	399	1.21	4.51	1.8	0	FTA	J_R+D	FTA			Primate	Sapajus macrocephalus
151350019	2020	2020-02-11	2020-04-01	2021-04-29	50	393	1.21	61.5	1.8	396	FTA	J_R+D	FTA			Edentate	Dasypus novemcinctus
151320006	2019	2019-10-23	2020-04-01	2021-05-05	161	399	1.53	86.1	1.8	632	FTA	J_R+D	FTA			Primate	Sapajus macrocephalus
151320079	2020	2020-02-10	2020-04-01	2021-05-14	51	408	1.26	6.47	1.8	7257	FTA	J_R+D	FTA			Primate	Lagothrix poepigii
151320075	2020	2020-02-09	2020-04-01	2021-05-14	52	408	1.26	7	1.8	7444	FTA	J_R+D	FTA			Primate	Lagothrix poepigii
151320023	2019	2019-07-10	2019-09-01	2021-05-06	53	613	1.82	4.19	1.9	0	FTA	J_R+D	FTA			Primate	Ateles chamek
151350012	2019	2019-12-26	2020-04-01	2021-04-29	97	393	1.34	69.6	1.9	400	FTA	J_R+D	FTA			Edentate	Dasypus novemcinctus
151320007	2019	2019-10-23	2020-04-01	2021-05-05	161	399	1.53	37.1	1.9	419	FTA	J_R+D	FTA			Primate	Sapajus macrocephalus
151320054	2019	2019-09-05	2020-04-01	2021-04-22	209	386	1.63	18.7	1.9	433	FTA	J_R+D	FTA	Sequenced	cDNA	Primate	Lagothrix poepigii
151320060	2020	2020-01-06	2020-04-01	2021-05-12	86	406	1.35	3.83	1.9	771	FTA	J_R+D	FTA			Primate	Lagothrix poepigii
151350010	2019	2019-12-10	2020-04-01	2021-04-29	113	393	1.39	46.3	1.9	7827	FTA	J_R+D	FTA			Edentate	Dasypus novemcinctus
151320085	2020	2020-02-13	2020-04-01	2021-05-17	48	411	1.26	6.58	1.9	10890	FTA	J_R+D	FTA			Primate	Lagothrix poepigii
151320014	2020	2020-02-14	2020-04-01	2021-05-05	47	399	1.22	13.1	1.9	19882	FTA	J_R+D	FTA			Primate	Sapajus macrocephalus
151320104	2020	2020-01-02	2020-04-01	2021-05-19	90	413	1.38	9.64	2	171	FTA	J_R+D	FTA			Primate	Lagothrix poepigii
151350013	2020	2020-01-10	2020-04-01	2021-04-29	82	393	1.3	32.8	2	296	FTA	J_R+D	FTA			Edentate	Dasypus novemcinctus
151350015	2020	2020-01-22	2020-04-01	2021-04-29	70	393	1.27	31.1	2	443	FTA	J_R+D	FTA			Edentate	Dasypus novemcinctus
151320109	2019	2019-10-03	2020-04-01	2021-04-22	181	386	1.55	33.8	2	7747	FTA	J_R+D	FTA		cDNA	Primate	Cacajao calvus
151320084	2020	2020-02-13	2020-04-01	2021-05-14	48	408	1.25	4.09	2.1	0	FTA	J_R+D	FTA			Primate	Lagothrix poepigii
151350022	2020	2020-02-16	2020-04-01	2021-04-29	45	393	1.2	25.1	2.1	0	FTA	J_R+D	FTA			Edentate	Dasypus novemcinctus
151350018	2020	2020-02-11	2020-04-01	2021-04-29	50	393	1.21	61.1	2.1	412	FTA	J_R+D	FTA			Edentate	Dasypus novemcinctus
151320002	2019	2019-09-15	2020-04-01	2021-04-22	199	386	1.6	11.4	2.1	475	FTA	J_R+D	FTA	Sequenced	cDNA	Primate	Sapajus macrocephalus
151320058	2019	2019-12-07	2020-04-01	2021-05-12	116	406	1.43	129	2.1	795	FTA	J_R+D	FTA			Primate	Lagothrix poepigii
151320077	2020	2020-02-10	2020-04-01	2021-05-14	51	408	1.26	7.45	2.1	8330	FTA	J_R+D	FTA			Primate	Lagothrix poepigii
151320074	2020	2020-02-08	2020-04-01	2021-05-14	53	408	1.26	14.9	2.2	171	FTA	J_R+D	FTA			Primate	Lagothrix poepigii
151320059	2020	2020-01-02	2020-04-01	2021-05-12	90	406	1.36	7.82	2.2	175	FTA	J_R+D	FTA			Primate	Lagothrix poepigii
151350016	2020	2020-01-22	2020-04-01	2021-04-29	70	393	1.27	18.2	2.2	463	FTA	J_R+D	FTA			Edentate	Dasypus novemcinctus
151320056	2019	2019-09-28	2020-04-01	2021-04-22	186	386	1.57	43.5	2.2	898	FTA	J_R+D	FTA	Sequenced	cDNA	Primate	Lagothrix poepigii
151320082	2020	2020-02-12	2020-04-01	2021-05-14	49	408	1.25	4.9	2.2	6772	FTA	J_R+D	FTA			Primate	Lagothrix poepigii
151320013	2020	2020-01-31	2020-04-01	2021-05-05	61	399	1.26	7.04	2.3	175	FTA	J_R+D	FTA			Primate	Sapajus macrocephalus
151320100	2020	2020-02-10	2020-04-01	2021-05-19	51	413	1.27	12.6	2.3	176	FTA	J_R+D	FTA			Primate	Lagothrix poepigii
151350017	2020	2020-01-22	2020-04-01	2021-04-29	70	393	1.27	32.3	2.3	179	FTA	J_R+D	FTA			Edentate	Dasypus novemcinctus
151320110	2019	2019-12-12	2020-04-01	2021-05-19	111	413	1.44	5.72	2.3	185	FTA	J_R+D	FTA			Primate	Cacajao calvus
151320065	2020	2020-01-31	2020-04-01	2021-05-12	61	406	1.28	21.5	2.3	444	FTA	J_R+D	FTA	Sequenced		Primate	Lagothrix poepigii
151320005	2019	2019-10-20	2020-04-01	2021-05-05	164	399	1.54	49.9	2.3	1072	FTA	J_R+D	FTA			Primate	Sapajus macrocephalus
151310200	2020	2020-02-10	2020-04-01	2021-04-13	51	377	1.17	13.9	2.3	7487	FTA	J_R+D	FTA			Rodent	Cuniculus paca
151320078	2020	2020-02-10	2020-04-01	2021-05-14	51	408	1.26	5.69	2.5	8369	FTA	J_R+D	FTA			Primate	Lagothrix poepigii
151320004	2019	2019-10-16	2020-04-01	2021-04-22	168	386	1.52	86.9	2.6	1131	FTA	J_R+D	FTA		cDNA	Primate	Sapajus macrocephalus
151320009	2019	2019-10-30	2020-04-01	2021-05-05	154	399	1.52	21	2.7	457	FTA	J_R+D	FTA			Primate	Sapajus macrocephalus
151320111	2020	2020-01-18	2020-04-01	2021-05-19	74	413	1.33	17.5	2.7	1220	FTA	J_R+D	FTA			Primate	Cacajao calvus
151320010	2020	2020-01-08	2020-04-01	2021-05-05	84	399	1.32	127	2.7	1323	FTA	J_R+D	FTA	Sequenced		Primate	Sapajus macrocephalus
151320112	2020	2020-01-24	2020-04-01	2021-05-19	68	413	1.32	21.9	2.8	1298	FTA	J_R+D	FTA			Primate	Cacajao calvus
151320038	2019	2019-10-27	2020-04-01	2021-04-22	157	386	1.49	47	2.8	1422	FTA	J_R+D	FTA	Sequenced	cDNA	Primate	Cebus albifrons
151320081	2020	2020-02-12	2020-04-01	2021-05-14	49	408	1.25	9.31	2.8	6514	FTA	J_R+D	FTA			Primate	Lagothrix poepigii
151320083	2020	2020-02-13	2020-04-01	2021-05-14	48	408	1.25	3.71	2.8	7832	FTA	J_R+D	FTA			Primate	Lagothrix poepigii
151320101	2020	2020-02-12	2020-04-01	2021-05-19	49	413	1.27	16.5	3	1283	FTA	J_R+D	FTA			Primate	Lagothrix poepigii
151320076	2020	2020-02-09	2020-04-01	2021-05-14	52	408	1.26	5.72	3.1	9182	FTA	J_R+D	FTA			Primate	Lagothrix poepigii
151320039	2019	2019-11-18	2020-04-01	2021-04-22	135	386	1.43	25.1	3.2	1695	FTA	J_R+D	FTA	Sequenced	cDNA	Primate	Cebus albifrons
151350009	2019	2019-12-08	2020-04-01	2021-04-29	115	393	1.39	8.14	4.6	12331	FTA	J_R+D	FTA			Edentate	Dasypus novemcinctus
151310201	2020	2020-02-11	2020-04-01	2021-04-13	50	377	1.17	5.1	5.2	12981	FTA	J_R+D	FTA			Rodent	Cuniculus paca
151320016	2020	2020-02-15	2020-04-01	2021-05-05	46	399	1.22	8.15	6.1	17348	FTA	J_R+D	FTA			Primate	Sapajus macrocephalus
151320052	2019	2019-08-11	2019-09-01	2021-05-12	21	619	1.75	4.36	1.7	173	W3	J_R+D	W3			Primate	Lagothrix poepigii
151320050	2019	2019-06-23	2019-09-01	2021-05-06	70	613	1.87	7.87	1.7	490	W3	J_R+D	W3			Primate	Lagothrix poepigii
151320047	2019	2019-04-29	2019-09-01	2021-05-06	125	613	2.02	11.9	1.9	163	W3	J_R+D	W3			Primate	Lagothrix poepigii
151320051	2019	2019-08-03	2019-09-01	2021-05-06	29	613	1.76	6.91	1.9	180	W3	J_R+D	W3			Primate	Lagothrix poepigii
151320053	2019	2019-08-14	2019-09-01	2021-05-12	18	619	1.75	3.74	2	165	W3	J_R+D	W3			Primate	Lagothrix poepigii
151310047	2019	2019-03-12	2019-09-01	2021-04-13	173	590	2.09	3.15	2	8143	W3	J_R+D	W3			Rodent	Cuniculus paca
151310021	2019	2019-02-07	2019-09-01	2021-04-13	206	590	2.18	5.52	2.2	0	W3	J_R+D	W3			Rodent	Cuniculus paca
151320045	2019	2019-04-20	2019-09-01	2021-05-06	134	613	2.05	10.7	2.7	186	W3	J_R+D	W3			Primate	Lagothrix poepigii
151310055	2019	2019-06-06	2019-09-01	2021-04-13	87	590	1.85	47.9	2.7	1661	W3	J_R+D	W3			Rodent	Cuniculus paca
80160529	2015	2015-02-12	2015-09-01	2018-04-21	201	963	3.19	162.755	2.7	1315	FTA	O_DNA	FTA			Primate	Lagothrix poeppigii
80160531	2015	2015-05-06	2015-09-01	2018-04-21	118	963	2.96	231.987	2.9	11001	FTA	O_DNA	FTA			Primate	Lagothrix poeppigii
80160036	2012	2012-02-13	2012-09-01	2014-06-01	201	638	2.3	12.548	3.1	12160	FTA	O_DNA	FTA			Primate	Lagothrix poeppigii
80160144	2012	2012-01-11	2012-09-01	2018-04-21	234	2058	6.28	74.565	3.6	9025	FTA	O_DNA	FTA			Primate	Lagothrix poeppigii
80160523	2014	2014-03-08	2014-09-01	2018-04-21	177	1328	4.12	33.545	4.9	10567	FTA	O_DNA	FTA			Primate	Lagothrix poeppigii
80160524	2014	2014-03-20	2014-09-01	2018-04-21	165	1328	4.09	63.504	5.2	11671	FTA	O_DNA	FTA			Primate	Lagothrix poeppigii
80160011	2008	2008-08-26	2008-09-01	2018-04-21	6	3519	9.66	22.802	1.4	0	W3	O_DNA	W3			Primate	Cacajao calvus
80150174	2008	2008-06-08	2008-09-01	2014-06-01	85	2099	5.98	110.116	2.7	1480	W3	O_DNA	W3			Rodent	Cuniculus paca
80160106	2010	2010-02-12	2010-09-01	2018-04-21	201	2789	8.19	79.97	2.8	8419	W3	O_DNA	W3			Primate	Lagothrix poeppigii
80160028	2009	2009-10-26	2010-09-01	2014-06-01	310	1369	4.6	52.009	2.9	11024	W3	O_DNA	W3			Primate	Sapajus macrocephalus
80160106	2010	2010-02-12	2010-09-01	2014-06-01	201	1369	4.3	129.221	3	1425	W3	O_DNA	W3			Primate	Lagothrix poeppigii
80160086	2008	2008-08-26	2008-09-01	2018-04-21	6	3519	9.66	45.022	3	1760	W3	O_DNA	W3			Primate	Cacajao calvus
80160086	2008	2008-08-26	2008-09-01	2014-06-01	6	2099	5.77	42.961	3.1	1730	W3	O_DNA	W3			Primate	Cacajao calvus
80160581	2009	2014-01-02	2014-09-01	2018-04-21	242	1328	4.3	45.152	3.1	1841	W3	O_DNA	W3			Primate	Cacajao calvus
80150505	2008	2008-04-09	2008-09-01	2014-06-01	145	2099	6.15	25.032	3.1	9151	W3	O_DNA	W3			Rodent	Dasyprocta fuliginosa
80150131	2010	2010-01-24	2010-09-01	2014-06-01	220	1369	4.35	9.632	3.2	14916	W3	O_DNA	W3			Rodent	Cuniculus paca
80160547	2009	2009-06-03	2009-09-01	2014-06-01	90	1734	5	46.156	3.3	12166	W3	O_DNA	W3			Primate	Saimiri macrodon
80160026	2009	2009-09-03	2010-09-01	2018-04-21	363	2789	8.64	29.168	3.5	12026	W3	O_DNA	W3			Primate	Lagothrix poeppigii
80160010	2008	2008-08-26	2008-09-01	2014-06-01	6	2099	5.77	39.305	3.7	9738	W3	O_DNA	W3			Primate	Cacajao calvus
80160054	2009	2009-12-23	2010-09-01	2018-04-21	252	2789	8.33	46.514	4.4	0	W3	O_DNA	W3			Primate	Lagothrix poeppigii
80160056	2009	2009-06-30	2009-09-01	2014-06-01	63	1734	4.92	55.282	5.6	12825	W3	O_DNA	W3			Primate	Sapajus macrocephalus
80150361	2009	2009-06-20	2009-09-01	2014-06-01	73	1734	4.95	64.243	5.8	14227	W3	O_DNA	W3			Rodent	Cuniculus paca
80160119	2009	2009-09-29	2010-09-01	2014-06-01	337	1369	4.67	45.762	5.9	9560	W3	O_DNA	W3			Primate	Lagothrix poeppigii
80170070	2010	2010-09-18	2011-09-01	2014-06-01	348	1004	3.7	26.092	5.9	10955	W3	O_DNA	W3			Ungulate	Pecari tajacu
80150130	2009	2009-12-24	2010-09-01	2014-06-01	251	1369	4.44	11.879	5.9	11766	W3	O_DNA	W3			Rodent	Cuniculus paca
80170049	2007	2007-03-09	2007-09-01	2014-06-01	176	2465	7.24	33.788	6.1	6760	W3	O_DNA	W3			Ungulate	Pecari tajacu
80150364	2008	2008-03-04	2008-09-01	2014-06-01	181	2099	6.25	31.535	6.1	11363	W3	O_DNA	W3			Rodent	Cuniculus paca
80160100	2010	2010-04-24	2010-09-01	2014-06-01	130	1369	4.11	35.852	6.2	0	W3	O_DNA	W3			Primate	Lagothrix poeppigii
80160065	2009	2009-09-03	2010-09-01	2014-06-01	363	1369	4.75	77.435	6.2	13737	W3	O_DNA	W3			Primate	Lagothrix poeppigii
80170280	2014	2014-08-14	2014-09-01	2015-02-01	18	153	0.47	113.492	6.3	13440	W3	O_DNA	W3			Ungulate	Tayassu pecari
80170087	2008	2008-01-29	2008-09-01	2014-06-01	216	2099	6.34	173.646	6.4	11635	W3	O_DNA	W3			Ungulate	Tayassu pecari
80160590	2009	2009-02-08	2009-09-01	2014-06-01	205	1734	5.31	11.354	6.4	13203	W3	O_DNA	W3			Primate	Cebus albifrons
80170284	2014	2014-08-17	2014-09-01	2015-02-01	15	153	0.46	146.347	6.5	12910	W3	O_DNA	W3			Ungulate	Tayassu pecari
80170278	2014	2014-08-14	2014-09-01	2015-02-01	18	153	0.47	80.438	6.7	12361	W3	O_DNA	W3			Ungulate	Tayassu pecari
80170282	2014	2014-08-15	2014-09-01	2015-02-01	17	153	0.47	69.123	6.8	12337	W3	O_DNA	W3			Ungulate	Tayassu pecari
80190017	2010	2010-01-24	2010-09-01	2014-06-01	220	1369	4.35	168.669	6.9	14718	W3	O_DNA	W3			Edentate	Dasypus novemcinctus
